# Supplementary material for: Does Frenotomy Modify Upper Airway Collapse in OSA Adult Patients? Case Report and Systematic Review
Source: J Clin Med. 2022 Dec 27;12(1):201. doi: 10.3390/jcm12010201 (PMC9821269; doi:10.3390/jcm12010201)
Supplement: Supplementary file 1 [file jcm-12-00201-s001.zip]

Archive with 7 entries (6 files):
- jcm-2092523-Supplementary/
- jcm-2092523-Supplementary/File S1-PATIENT 1.MOV
- jcm-2092523-Supplementary/File S2-PATIENT 2.mov
- jcm-2092523-Supplementary/File S3-PATIENT 3.MOV
- jcm-2092523-Supplementary/File S4-Search_Strategies EXCEL.xlsx
- jcm-2092523-Supplementary/File S5-PRISMA-S Checklist EXCEL.xlsx
- jcm-2092523-Supplementary/File S6-Prospero CRD42022360552 Protocol.pdf
