# Supplementary material for: Does Frenotomy Modify Upper Airway Collapse in OSA Adult Patients? Case Report and Systematic Review
Source: J Clin Med. 2022 Dec 27;12(1):201. doi: 10.3390/jcm12010201 (PMC9821269; doi:10.3390/jcm12010201)
Supplement: Supplementary file 1 [file jcm-12-00201-s001.zip › jcm-2092523-Supplementary/File S4-Search_Strategies EXCEL.xlsx]

## Sheet: Sheet1
Search Query	Database	Results	Date Run	2nd Date Run	Limits/Notes
("frenulum, lingual" OR "frenulums, lingual" OR "frenum, lingual" OR "frenums, lingual" OR "lingual frenulum" OR "lingual frenulums" OR "lingual frenum" OR "lingual frenums" OR "ankyloglossia" OR "ankyloglossia tongue tie" OR "tongue tie" OR "tongue-tie" OR "ankyloglossias" OR "frenectomy" OR "frenoplasty" OR "frenulectomy") AND ("apnea" OR "apnea hypopnea syndrome" OR "apnea sleep" OR "apnea syn…	MEDLINE Pubmed	20	2022-09-26	2022-11-05	No Filters
("frenulum, lingual" OR "frenulums, lingual" OR "frenum, lingual" OR "frenums, lingual" OR "lingual frenulum" OR "lingual frenulums" OR "lingual frenum" OR "lingual frenums" OR "ankyloglossia" OR "ankyloglossia tongue tie" OR "tongue tie" OR "tongue-tie" OR "ankyloglossias" OR "frenectomy" OR "frenoplasty" OR "frenulectomy") AND ("apnea" OR "apnea hypopnea syndrome" OR "apnea sleep" OR "apnea syn…	Cochrane	5	2022-09-26	2022-11-05	No Filters
('frenulum, lingual' OR 'frenulums, lingual' OR 'frenum, lingual' OR 'frenums, lingual' OR 'lingual frenulum' OR 'lingual frenulums' OR 'lingual frenum' OR 'lingual frenums' OR (('ankyloglossia' OR 'ankyloglossia tongue tie' OR 'tongue tie' OR 'tongue-tie' OR 'ankyloglossias' OR 'frenectomy' OR 'frenoplasty' OR 'frenulectomy') AND ('apnea' OR 'apnea hypopnea syndrome' OR 'apnea sleep' OR 'apnea s…	Scopus	48	2022-09-26	2022-11-05	Article title, Abstract, Keywords
(("frenulum, lingual" OR "frenulums, lingual" OR "frenum, lingual" OR "frenums, lingual" OR "lingual frenulum" OR "lingual frenulums" OR "lingual frenum" OR "lingual frenums" OR "ankyloglossia" OR "ankyloglossia tongue tie" OR "tongue tie" OR "tongue-tie" OR "ankyloglossias" OR "frenectomy" OR "frenoplasty" OR "frenulectomy") AND ("apnea" OR "apnea hypopnea syndrome" OR "apnea sleep" OR "apnea sy…	Web of Science	39	2022-09-26	2022-11-05	No Filters
Apnea|"sleep apnea"|"obstructive sleep apnea"|"sleep apnea hypopnea"|"sleep apnea syndrome"|"sleep disordered breathing"|"sleep disordered breathing" AND "lingual frenulum"|"lingual frenum"|ankyloglossia|"tongue tie"|frenectomy|frenoplasty|frenulectomy	Google Scholar	51	2022-09-26	2022-11-05	Online Titles
("frenulum, lingual" OR "frenulums, lingual" OR "frenum, lingual" OR "frenums, lingual" OR "lingual frenulum" OR "lingual frenulums" OR "lingual frenum" OR "lingual frenums" OR "ankyloglossia" OR "ankyloglossia tongue tie" OR "tongue tie" OR "tongue-tie" OR "ankyloglossias" OR "frenectomy" OR "frenoplasty" OR "frenulectomy") AND ("apnea" OR "apnea hypopnea syndrome" OR "apnea sleep" OR "apnea syn…	ProQuest	172	2022-09-26	2022-11-05	Journal Articles
