# Supplementary material for: Does Frenotomy Modify Upper Airway Collapse in OSA Adult Patients? Case Report and Systematic Review
Source: J Clin Med. 2022 Dec 27;12(1):201. doi: 10.3390/jcm12010201 (PMC9821269; doi:10.3390/jcm12010201)
Supplement: Supplementary file 1 [file jcm-12-00201-s001.zip › jcm-2092523-Supplementary/File S5-PRISMA-S Checklist EXCEL.xlsx]

## Sheet: Sheet1
Section/topic	#	Checklist item	Location(s) Reported
INFORMATION SOURCES AND METHODS
Database name	1	Name each individual database searched, stating the platform for each.	Search Strategy (.xls) Suplemmentary Material
Interface	2	State the platform for each database searched.
Multi-database searching	2	If databases were searched simultaneously on a single platform, state the name of the platform, listing all of the databases searched.	Search Strategy (.xls) and Methods Section
Study registries	3	List any study registries searched.	Excel
Online resources	4	List web search engines, specific web sites, conference proceedings, or other resource searched.
Online resources and browsing	4	Describe any online or print source purposefully searched or browsed (e.g., tables of contents, print conference proceedings, web sites), and how this was done.	Youtube ®
Citation searching	5	Indicate whether cited references or citing references were examined, and describe any methods used for locating cited/citing references (e.g., browsing reference lists, using a citation index, setting up email alerts for references citing included studies).	NOT CORRESPONDING
Contacts	6	Indicate whether additional studies or data were sought by contacting authors, experts, manufacturers, or others.	NOT CORRESPONDING
Other methods	7	Describe any additional information sources or search methods used.	NOT CORRESPONDING
SEARCH STRATEGIES
Full search strategies	8	Include the search strategies for each database and information source, copied and pasted exactly as run.	Search Strategy (.xls) Suplemmentary Material
Limits and restrictions	9	Specify that no limits were used, or describe any limits or restrictions applied to a search (e.g., date or time period, language, study design) and provide justification for their use.	Search Strategy (.xls) Suplemmentary Material
Search filters	10	Indicate whether published search filters were used (as originally designed or modified), and if so, cite the filter(s) used.	Search Strategy (.xls) Suplemmentary Material
Prior work	11	Indicate when search strategies from other literature reviews were adapted or reused for a substantive part or all of the search, citing the previous review(s).	NOT CORRESPONDING
Updates	12	Report the methods used to update the search(es) (e.g., rerunning searches, email alerts).	email alerts
Dates of searches	13	For each search strategy, provide the date when the last search occurred.	Search Strategy (.xls) Suplemmentary Material
PEER REVIEW
Peer review	14	Describe any search peer review process.	NOT CORRESPONDING
MANAGING RECORDS
Total Records	15	Document the total number of records identified from each database and other information sources.	Search Strategy (.xls) Suplemmentary Material
Deduplication	16	Describe the processes and any software used to deduplicate records from multiple database searches and other information sources.	SR-Accelerator Deduplicator tool The Systematic Review Accelerator (SRA) Clark J, Glasziou P, Del Mar C, Bannach-Brown A, Stehlik P, Scott AM. (2020). A full systematic review was completed in 2 weeks using automation tools: a case study. J Clin Epidemiol. 2020 Jan 28;121:81-90. doi: 10.1016/j.jclinepi.2020.01.008
PRISMA-S: An Extension to the PRISMA Statement for Reporting Literature Searches in Systematic Reviews
Rethlefsen ML, Kirtley S, Waffenschmidt S, Ayala AP, Moher D, Page MJ, Koffel JB, PRISMA-S Group.
Last updated February 27, 2020.
